# Supplementary material for: Establishing the Reliability of the GaitON® Motion Analysis System: A Foundational Study for Gait and Posture Analysis in a Healthy Population
Source: Sensors (Basel). 2024 Oct 26;24(21):6884. doi: 10.3390/s24216884 (PMC11870036; doi:10.3390/s24216884)
Supplement: Supplementary file 1 [file sensors-24-06884-s001.zip]

Archive with 1 entries (1 files):
- sensors-3223949-supplementary.pdf
